# Supplementary material for: Comparative Diagnostic Performance of Conventional and Novel Fatty Acid Indices in Blood Plasma as Biomarkers of Atherosclerosis Under Statin Therapy
Source: Biomedicines. 2026 Jan 11;14(1):149. doi: 10.3390/biomedicines14010149 (PMC12839158; doi:10.3390/biomedicines14010149)
Supplement: Supplementary file 1 [file biomedicines-14-00149-s001.zip]

Archive with 1 entries (1 files):
- biomedicines-4028072-supplementary.pdf
